# Supplementary material for: Bcl-2 and FAS as Apoptosis-Related Markers in Patients with Convulsive Status Epilepticus
Source: J Clin Med. 2025 Sep 24;14(19):6734. doi: 10.3390/jcm14196734 (PMC12525497; doi:10.3390/jcm14196734)
Supplement: Supplementary file 1 [file jcm-14-06734-s001.zip]

Archive with 1 entries (1 files):
- jcm-3827354-supplementary.xlsx
