# Supplementary material for: Bcl-2 and FAS as Apoptosis-Related Markers in Patients with Convulsive Status Epilepticus
Source: J Clin Med. 2025 Sep 24;14(19):6734. doi: 10.3390/jcm14196734 (PMC12525497; doi:10.3390/jcm14196734)
Supplement: Supplementary file 1 [file jcm-14-06734-s001.zip › jcm-3827354-supplementary.xlsx]

## Sheet: Supplementary Table S2
Control No	Age	ID	Sex	FAS u likvoru	FAS u serumu1	Bcl u likvoru	Bcl u serumu
				pg/ml	pg/ml	ng/ml	ng/ml
Control 1	71	KBDK1	M	92.48	570.95	0.93	1.31
Control 2	63	KBDK2	F	113.59	641.32	1.28	1.23
Control 3	34	KBDK3	F	131.18	514.66	1.75	6.98
Control 4	68	KBDK4	F	99.51	715.20	0.85	0.99
Control 5	81	KBDK5	M	85.44	662.43	1.07	2.26
Control 6	77	KBDK6	M	113.59	750.38	0.68	1.38
Control 7	44	KBDK7	F	81.92	412.63	0.81	1.46
Control 8	58	KBDK8	F	106.55	947.40	1.26	1.78
Control 9	56	KBDK9	F	88.96	412.63	1.15	1.62
Control 10	45	KBDK10	M	120.62	433.74	1.01	9.99
Control 11	65	KBDK11	F	85.44	585.03	1.09	1.07
Control 12	34	KBDK12	M	67.85	500.59	0.68	1.23
Control 13	71	KBDK13	M	60.81	680.02	1.63	1.38
Control 14	38	KBDK14	F	99.51	423.19	0.99	1.23
Control 15	50	KBDK15	F	78.46	328.20	1.17	2.51

## Sheet: Supplementary Table S1
Patient No.	Age	ID	Sex	SE duration/treatment	Time to CSF/serum 1 sampling (h) from SE onset	CSF FAS	FAS S1	FAS S2	FAS S3	CSF Bcl-2	Bcl-2 S1	Bcl-2 S2	Bcl-2 S3	SE Etiology	SE Semiology	Epilepsy History	History of CVD	History of TBI	History of alcoholism	Outcomes
Patient 1	68	KBDP01	M	12–24 h	≤12 h	106.55	553.36	528.74	637.8	2.42	4.88	4.96	7.23	structural/remote	Focal to BTCS	No	No	Yes	Yes	NoRtoB
Patient 2	44	KBDP02	M	≤12 h	≤12 h	106.55	271.91	560.4	437.26	2.34	1.31	4.55	3.81	unknown/multifactorial	Focal to BTCS	No	No	No	No	RtoB
Patient 3	72	KBDP03	M	≤12 h	≤12 h	131.18	535.77	366.9	458.37	2.51	4.79	1.38	1.31	unknown/multifactorial	Focal to BTCS	Yes	Yes	No	Yes	RtoB
Patient 4	61	KBDP04	M	≤12 h	≤12 h	67.85	370.42	359.86	504.11	2.67	1.15	1.15	1.15	alcohol withdrawal	BTCS	Yes	No	No	Yes	RtoB
Patient 5	89	KBDP05	F	12–24 h	≤12 h	81.92	470.9	461.89	722.24	2.59	1.41	1.31	1.23	hyponatriemia+structural	unknown to BTCS	No	Yes	No	No	NoRtoB
Patient 6	85	KBDP06	F	24-48 h	≤48 h	71.37	711.68	518.18	616.69	2.34	2.18	1.54	1.86	structural/remote	unknown to BTCS	No	Yes	No	No	Death
Patient 7	76	KBDP07	F	24-48 h	≤12 h	92.48	750.38	1306.26	486.52	2.59	1.46	1.7	1.78	alcohol withdrawal	Focal to BTCS	No	Yes	No	No	NoRtoB
Patient 8	57	KBDP08	M	≤12 h	≤12 h	117.1	1116.28	722.24	810.9	3.07	1.38	1.46	1.41	unknown/multifactorial	BTCS	No	No	Yes	Yes	Death
Patient 9	63	KBDP09	M	≤12 h	≤12 h	88.96	307.09	768.31	471.96	2.51	1.31	1.38	1.15	alcohol withdrawal	BTCS	No	No	No	Yes	RtoB
Patient 10	51	KBDP10	M	12-24 h	≤12 h	95.99	991.54	834.31	706.37	2.67	3.4	3.15	3.4	unknown/multifactorial	Focal to BTCS	No	No	No	No	RtoB
Patient 11	47	KBDP11	F	24-48 h	≤48 h	85.44	197.16	680.02	542.81	2.75	3.4	5.29	5.38	alcohol withdrawal	unknown to BTCS	Yes	No	No	No	NoRtoB
Patient 12	65	KBDP12	F	>48 h	≤12 h	124.14	2358.41	2297.72	4122.54	2.34	2.26	1.54	1.78	unknown/multifactorial	Focal to BTCS	No	No	No	No	Death
Patient 13	83	KBDP13	F	>48 h	≤48 h	64.33	501.76	1188.84	1501.61	2.83	1.46	1.46	1.7	hyponatriemia+ structural	Focal to BTCS	No	Yes	No	No	Death
Patient 14	66	KBDP14	F	≤12 h	≤48 h	159.32	683.54	1165.53	1070.54	1.41	1.86	1.62	1.61	ASM withdrawal	unknown to BTCS	Yes	Yes	No	No	RtoB
Patient 15	82	KBDP16	F	24-48 h	≤24 h	145.25	672.74	744.56	1135.71	1.17	30.47	15.91	10.52	unknown/multifactorial	unknown to BTCS	No	No	No	Yes	NoRtoB
Patient16	63	KBDP17	M	≤12 h	≤12 h	103.03	627.74	744.56	1135.71	1.59	1.31	1.46	1.46	ASM withdrawal	BTCS	Yes	No	No	No	RtoB
Patient 17	85	KBDP18	F	12-24 h	≤48 h	166.36	526.48	575.63	580.52	1.34	1.38	1.46	1.31	unknown/multifactorial	unknown to BTCS	No	Yes	No	No	NoRtoB
Patient 18	63	KBDP19	M	≤12 h	≤12 h	138.21	701.58	381.69	730.27	0.93	1.54	1.38	1.31	structural/remote	Focal to BTCS	Yes	No	No	No	RtoB
